# Supplementary material for: Clinical Translation of Long-Acting Drug Delivery Systems for Posterior Capsule Opacification Prophylaxis
Source: Pharmaceutics. 2023 Apr 13;15(4):1235. doi: 10.3390/pharmaceutics15041235 (PMC10143098; doi:10.3390/pharmaceutics15041235)
Supplement: Supplementary file 1 [file pharmaceutics-15-01235-s001.zip]

Archive with 1 entries (1 files):
- pharmaceutics-2322252-supplementary.pdf
